# Supplementary material for: The energy metabolism-promoting effect of aconite is associated with gut microbiota and bile acid receptor TGR5-UCP1 signaling
Source: Front Pharmacol. 2024 Sep 11;15:1392385. doi: 10.3389/fphar.2024.1392385 (PMC11422068; doi:10.3389/fphar.2024.1392385)
Supplement: Supplementary file 1 [file Table1.XLSX]

## Sheet: Fig 1B
	Ctrl								AA								RSG
1	202.54	208.48	191.74	198.92	187.69	200.19	193.92	191.06	190.2	188.35	179.13	179.46	200.54	203.95	188.77	186.59	196.42	197.42	191.96	204.84	195.17	198.27	190.81	196.82
4	242.03	247.62	235.99	230.46	209.53	232.09	224.56	220.02	218.11	214.82	212.12	211.65	233.79	229.62	211.72	206.78	224.84	228.86	221.96	237.63	218.12	227.91	214.32	223.36
7	256.93	268.16	247.62	241.71	228.21	252.12	233.45	243.34	236.62	226.75	220.89	223.85	255.95	247.11	228.11	223.79	241.68	255.92	249.85	246.3	244.12	239.21	228.34	241.6
10	282.56	291.1	278.91	270.25	249.24	270.75	256.55	260.75	260.36	244.77	232.92	239.72	277.21	270.06	247.97	244.36	259.83	275.31	275.13	259.06	261.87	248.24	244.81	259.69
13	320.02	328.25	324.12	310.92	285.76	298.44	291.15	288.24	277.55	267.76	250.14	259.07	302.81	293.85	267.23	263.82	272.02	292.66	287.9	278.01	285.46	261.62	254.46	275.33
16	355.34	352.33	354.17	344.21	319.35	330.15	324.45	321.68	307.68	298.13	277.54	271.91	337.45	312.05	298.65	299.12	300.45	339.16	325.68	309.37	324.35	296.48	285.42	312.12
19	366.48	363.12	374.25	360.84	336.56	345.17	338.51	338.13	315.42	307.79	285.11	273.74	349.71	327.25	305.02	314.15	321.36	349.04	348.11	319.17	340.65	311.92	296.92	334.57
22	388.73	382.41	391.58	383.92	360.56	361.53	353.83	349.51	325.29	323.56	296.97	282.93	375.65	341.32	320.68	332.23	343.48	367.19	365.15	339.97	360.07	320.34	313.67	351.55

## Sheet: Fig 1D
	rectal temperature																								eye temperature																								dorsal temperature
	Ctrl								AA								RSG								Ctrl								AA								RSG								Ctrl
24℃	36.6	36.6	36.9	36.7	36.8	36.9	36.1	36.4	38.2	37.8	38.2	37.9	38.4	38.4	37.7	37.8	37.5	37.9	37.5	38.3	37.4	38.3	37.3	37.6	33.3	34.3	33.7	32.8	32.9	33.9	33.8	34.3	34.5	34.8	35.6	34.6	34.8	34.8	35.2	34.9	35.2	35.8	33.8	34.7	34.5	34.4	35.4	34.7	33.8
4℃	37.3	36.8	37.4	37.8	37.3	37.8	37.8	36.9	38.7	38.1	38.6	38.9	38.9	39	38	38.8	38.8	38.6	38.4	38.3	38.3	38	38.6	38.6	33.6	32.8	26.7	33.5	32.7	32.4	32.9	33.6	34.5	34.6	34.7	34.1	35	34	34.8	34.1	33.5	33.9	33.5	33.4	33.8	33.1	34.2	33.8	25.6
[truncated: 47 more columns]

## Sheet: Fig 2B 
	Ctrl	AA	RSG			Ctrl	AA	RSG
BAT/weight	Ctrl	AA	RSG		WAT/weight	Ctrl	AA	RSG
	0.121164	0.105137	0.109177			1.06835	0.945003	0.815477
	0.0912633	0.108172	0.0863313			1.24186	0.940784	1.11713
	0.0998519	0.0707142	0.0810626			1.08739	1.04085	1.06614
	0.141696	0.0837663	0.100009			1.31329	0.948998	1.20893
	0.136177	0.0968987	0.0899825			1.19869	0.763743	0.864276
	0.102896	0.0542013	0.0977087			1.20211	1.04418	1.25273
	0.124919	0.093863	0.109351			1.25851	1.27853	0.880862
	0.118738	0.0544803	0.0802162			1.14074	0.992385	1.12928

## Sheet: Fig 2D
Ctrl	AA	RSG
242.131	203.56	206.315
241.434	160.735	205.428
242.306	194.927	225.152
241.039	186.169	165.878
241.921	214.064	209.568
242.293	174.364	206.129
246.02	189.211	198.098
243.721	207.124	187.548

## Sheet: Fig 2E-F 
BAT(UCP1)	Ctrl	AA	RSG		WAT(UCP1)	Ctrl	AA	RSG
	0.188	0.283	0.216			0.187	0.197	0.242
	0.178	0.213	0.194			0.199	0.203	0.215
	0.16	0.219	0.193			0.19	0.222	0.221
	0.162	0.225	0.201			0.173	0.214	0.199
	0.143	0.237	0.211			0.185	0.188	0.213
	0.188	0.209	0.204			0.198	0.224	0.222

## Sheet: Fig 3A-B 
				Proportion of Variance
			PC1	0.1132
			PC2	0.0955
			PC3	0.087
			PC4	0.0748
			PC5	0.0738
			PC6	0.0671
			PC7	0.0621
			PC8	0.0594
			PC9	0.0514
			PC10	0.0482
			PC11	0.0453
			PC12	0.0415
			PC13	0.0403
			PC14	0.0388
			PC15	0.0354
			PC16	0.0346
			PC17	0.0317
			PC18	0

## Sheet: Fig 3C 
OTU ID	Ctrl1	Ctrl2	Ctrl3	Ctrl4	Ctrl5	Ctrl6	AA1	AA2	AA3	AA4	AA5	AA6	RSG1	RSG2	RSG3	RSG4	RSG5	RSG6
d__Bacteria; k__norank_d__Bacteria; p__Firmicutes	0.800937	0.778624	0.904005	0.90087	0.851158	0.741054	0.695536	0.657947	0.827151	0.902018	0.911734	0.938713	0.748619	0.862224	0.844414	0.779627	0.87338	0.879505
d__Bacteria; k__norank_d__Bacteria; p__Bacteroidota	0.179977	0.194524	0.0739559	0.0912919	0.124414	0.243269	0.276209	0.329402	0.161948	0.066245	0.067995	0.04756	0.228339	0.110159	0.13743	0.205389	0.117414	0.106677
d__Bacteria; k__norank_d__Bacteria; p__Actinobacteriota	0.00895054	0.0045573	0.0108464	0.00494012	0.0139271	0.0117396	0.0164428	0.0048672	0.00754689	0.0196329	0.0140912	0.00267969	0.0114844	0.0238074	0.0156042	0.0060521	0.00388282	0.00978909
d__Bacteria; k__norank_d__Bacteria; p__Proteobacteria	0.000619793	0.0130157	0.000601564	0.000382813	0.000656252	0.000255209	0.00772919	0.0023698	0.000255209	0.0016224	0.00169532	0.00045573	0.00147657	0.000492189	0.000565106	0.00107552	0.00382813	0.000255209
others	0.00951565	0.00927867	0.0105912	0.00251563	0.00984378	0.0036823	0.00408334	0.00541408	0.00309897	0.0104818	0.00448439	0.0105912	0.0100808	0.00331772	0.00198698	0.00785679	0.0014948	0.00377345

## Sheet: Fig 3D 
	Ctrl1	Ctrl2	Ctrl3	Ctrl4	Ctrl5	Ctrl6	AA1	AA2	AA3	AA4	AA5	AA6	RSG1	RSG2	RSG3	RSG4	RSG5	RSG6
d__Bacteria; k__norank_d__Bacteria; p__Firmicutes; c__Bacilli; o__Lactobacillales; f__Lactobacillaceae; g__Lactobacillus	0.471444	0.569955	0.566856	0.676541	0.62508	0.45378	0.528319	0.491131	0.60233	0.504257	0.577137	0.848169	0.323897	0.520298	0.498478	0.499079	0.647884	0.397579
d__Bacteria; k__norank_d__Bacteria; p__Bacteroidota; c__Bacteroidia; o__Bacteroidales; f__Muribaculaceae; g__norank_f__Muribaculaceae	0.156206	0.144011	0.0616694	0.0699637	0.0970159	0.170079	0.134805	0.246295	0.0580418	0.0602111	0.0566929	0.0400314	0.16399	0.0860966	0.072607	0.121735	0.086844	0.0944638
d__Bacteria; k__norank_d__Bacteria; p__Firmicutes; c__Clostridia; o__Peptostreptococcales-Tissierellales; f__Peptostreptococcaceae; g__Romboutsia	0.025211	0.0219662	0.00151303	0.00659898	0.00169532	0.00240626	0.0351095	0.0364949	0.0300235	0.145834	0.120714	0.0207631	0.0301511	0.109813	0.0514975	0.0214922	0.0467944	0.226425
d__Bacteria; k__norank_d__Bacteria; p__Firmicutes; c__Clostridia; o__Clostridia_UCG-014; f__norank_o__Clostridia_UCG-014; g__norank_f__norank_o__Clostridia_UCG-014	0.0491095	0.0210547	0.106149	0.0371694	0.065133	0.0500939	0.0261954	0.0193777	0.0124688	0.0425652	0.0561824	0.00840367	0.0323386	0.0210912	0.0153855	0.0329766	0.0180652	0.0122865
d__Bacteria; k__norank_d__Bacteria; p__Bacteroidota; c__Bacteroidia; o__Bacteroidales; f__Prevotellaceae; g__Prevotella	0.00787502	0.00304428	0.00545054	0.0119584	0.0014948	0.0578231	0.104034	0.050185	0.0963414	0.000382813	0.00749221	0.00475783	0.0472319	0.00991669	0.0511329	0.0602111	0.0201068	0.00896877
d__Bacteria; k__norank_d__Bacteria; p__Firmicutes; c__Clostridia; o__Lachnospirales; f__Lachnospiraceae; g__unclassified_f__Lachnospiraceae	0.0647319	0.0184662	0.0152032	0.0257396	0.0235521	0.0566199	0.0107917	0.00329949	0.0117032	0.0294037	0.0148568	0.00196875	0.0453907	0.0176094	0.0265782	0.0217292	0.00760158	0.0184115
d__Bacteria; k__norank_d__Bacteria; p__Firmicutes; c__Clostridia; o__Oscillospirales; f__Oscillospiraceae; g__UCG-005	0.0257032	0.0170808	0.0257943	0.00882294	0.00289844	0.0395939	0.0243907	0.000729169	0.0284193	0.00360938	0.0170808	0.00291667	0.0262318	0.0169349	0.00519533	0.0372423	0.0352006	0.0527736
d__Bacteria; k__norank_d__Bacteria; p__Firmicutes; c__Clostridia; o__Oscillospirales; f__Ruminococcaceae; g__Ruminococcus	0.0261407	0.0191224	0.0176094	0.00269792	0.0206719	0.0415626	0.00357293	0.013198	0.0119219	0.0145469	0.00550522	0.00379168	0.0138177	0.00716408	0.00335418	0.0205261	0.0145469	0.00576043
d__Bacteria; k__norank_d__Bacteria; p__Firmicutes; c__Clostridia; o__Lachnospirales; f__Lachnospiraceae; g__Blautia	0.00133073	0.000729169	0.0125235	0.00154948	9.11e-05	0.00125782	0.000109375	0.000127604	0.000492189	0.00198698	0.00437501	0.000565106	0.0828153	0.00494012	0.0856044	0.0239532	0.0111745	0.0112839
d__Bacteria; k__norank_d__Bacteria; p__Firmicutes; c__Clostridia; o__Lachnospirales; f__Lachnospiraceae; g__Lachnospiraceae_NK4A136_group	0.00891409	0.00975263	0.0141276	0.03531	0.00769273	0.00568751	0.00557814	0.00690887	0.022185	0.0185573	0.00988023	0.00240626	0.00663543	0.011211	0.0152943	0.00329949	0.00395574	0.00891409
d__Bacteria; k__norank_d__Bacteria; p__Firmicutes; c__Clostridia; o__Oscillospirales; f__Eubacterium_coprostanoligenes_group; g__norank_f__Eubacterium_coprostanoligenes_group	0.00964325	0.00125782	0.00721877	0.00986201	0.0214193	0.010336	0.00202344	0.0129427	0.00681773	0.00552345	0.0102995	0.0115756	0.016224	0.0237709	0.00869534	0.00484897	0.0109558	0.00730992
d__Bacteria; k__norank_d__Bacteria; p__Firmicutes; c__Negativicutes; o__Acidaminococcales; f__Acidaminococcaceae; g__Phascolarctobacterium	0.0108464	0.0174089	0.008987	0.0105912	0.00406512	0.0135443	0.0142006	0.00253386	0.00450262	0.00545054	0.00705471	0.00568751	0.0404142	0.00229688	0.00346355	0.0120313	0.0028073	0.00209636
d__Bacteria; k__norank_d__Bacteria; p__Firmicutes; c__Clostridia; o__Oscillospirales; f__Oscillospiraceae; g__NK4A214_group	0.0154037	0.00271615	0.00732814	0.00583335	0.0084219	0.00926044	0.00364584	0.00559637	0.00534116	0.00900523	0.00238803	0.00266147	0.00836721	0.0135625	0.00871356	0.0117396	0.00741929	0.0143829
d__Bacteria; k__norank_d__Bacteria; p__Firmicutes; c__Clostridia; o__Christensenellales; f__Christensenellaceae; g__Christensenellaceae_R-7_group	0.0244818	0.00218751	0.00565106	0.00802085	0.00568751	0.00698179	0.00317188	0.00178646	0.00242449	0.0057422	0.00304428	0.0028073	0.0157865	0.00725523	0.0105547	0.0114662	0.00488543	0.0121224
d__Bacteria; k__norank_d__Bacteria; p__Bacteroidota; c__Bacteroidia; o__Bacteroidales; f__Bacteroidaceae; g__Bacteroides	0.00813023	0.0172995	0.0029349	0.00410157	0.0197969	0.00876825	0.0170261	0.00922398	0.00298959	0.00289844	0.00191407	0.00175001	0.00535939	0.00718231	0.00882294	0.00583335	0.00519533	0.00111198
d__Bacteria; k__norank_d__Bacteria; p__Firmicutes; c__Clostridia; o__Oscillospirales; f__Oscillospiraceae; g__Colidextribacter	0.00435678	0.00871356	0.0140183	0.00940627	0.00690887	0.0036823	0.00171355	0.00672658	0.0031172	0.00408334	0.0029349	0.0016224	0.00814846	0.0123047	0.00448439	0.00710939	0.0103177	0.00982555
d__Bacteria; k__norank_d__Bacteria; p__Firmicutes; c__Clostridia; o__Lachnospirales; f__Lachnospiraceae; g__Eubacterium_xylanophilum_group	0.00953388	0.00209636	0.00639845	0.0024974	0.00430209	0.00481251	0.00220573	0.00218751	0.00822138	0.0137266	0.00160417	0.00262501	0.0059245	0.00889586	0.00829429	0.0076745	0.00683596	0.0079844
d__Bacteria; k__norank_d__Bacteria; p__Firmicutes; c__Clostridia; o__Oscillospirales; f__Ruminococcaceae; g__Eubacterium_siraeum_group	0.00258855	0.00880471	0.0183933	0.00251563	0.0023698	0.00596095	0.00494012	0.0014948	0.00980732	0.00927867	0.00222396	0.00247917	0.00627085	0.00264324	0.00935159	0.00216928	0.0016224	0.00160417
d__Bacteria; k__norank_d__Bacteria; p__Firmicutes; c__Clostridia; o__Oscillospirales; f__Oscillospiraceae; g__norank_f__Oscillospiraceae	0.00373699	0.00669012	0.00729169	0.00623439	0.00586981	0.00464845	0.00346355	0.00814846	0.00537762	0.00537762	0.00304428	0.00289844	0.00397397	0.0124323	0.00246094	0.00608856	0.00251563	0.00320834
d__Bacteria; k__norank_d__Bacteria; p__Firmicutes; c__Bacilli; o__RF39; f__norank_o__RF39; g__norank_f__norank_o__RF39	0.0051771	0.0031172	0.007237	0.0016224	0.00771096	0.00240626	0.0013125	0.00339063	0.0048672	0.00535939	0.00384636	0.00147657	0.00373699	0.00213282	0.00200521	0.00555991	0.00224219	0.0156589
d__Bacteria; k__norank_d__Bacteria; p__Firmicutes; c__Bacilli; o__Lactobacillales; f__Streptococcaceae; g__Streptococcus	0.000565106	0.00277084	0.00242449	0.000291667	0.00215105	0.000328126	0.00379168	0.0126328	0.00514064	0.00246094	0.00782033	0.000783856	0.00154948	0.00326303	0.0171355	0.000966148	0.000802085	0.00909638
d__Bacteria; k__norank_d__Bacteria; p__Bacteroidota; c__Bacteroidia; o__Bacteroidales; f__Prevotellaceae; g__Prevotellaceae_NK3B31_group	0.00114844	0.0144558	0.00164063	0.00069271	0.00235157	0.0024974	0.00787502	0.00555991	0.000747398	0.000528647	0.000309897	9.11e-05	0.00698179	0.00069271	0.000492189	0.00920575	0.000838544	0.000145834
d__Bacteria; k__norank_d__Bacteria; p__Firmicutes; c__Bacilli; o__Erysipelotrichales; f__Erysipelotrichaceae; g__Allobaculum	0.000510418	5.47e-05	0.000145834	3.65e-05	0	0	1.82e-05	0	0.00302605	0.00856773	0.0107735	5.47e-05	0.0085495	0.0044297	0.00291667	0.0023698	0.00813023	0.00659898
d__Bacteria; k__norank_d__Bacteria; p__Firmicutes; c__Bacilli; o__Erysipelotrichales; f__Erysipelatoclostridiaceae; g__Erysipelotrichaceae_UCG-003	0.00401043	0.000674481	0.0011849	0.0014948	3.65e-05	0.000729169	0	0	0.00244271	0.00092969	0.00114844	0.000382813	0.021948	0.00111198	0.00337241	0.0048672	0.00379168	0.0024974
d__Bacteria; k__norank_d__Bacteria; p__Firmicutes; c__Clostridia; o__Oscillospirales; f__Ruminococcaceae; g__norank_f__Ruminococcaceae	0.00092969	0.00404689	0.00151303	0.0120131	0.00222396	0.00211459	0.00176823	0.00136719	0.000619793	0.0024974	0.000856773	0.000875002	0.00102084	0.000838544	0.00107552	0.00147657	0.000747398	0.00151303
d__Bacteria; k__norank_d__Bacteria; p__Firmicutes; c__Clostridia; o__Clostridiales; f__Clostridiaceae; g__Clostridium_sensu_stricto_1	0.000346355	0.000273438	0.000218751	0.000164063	1.82e-05	0	0.000747398	0.0016224	0.00047396	0.00313542	0.0140547	1.82e-05	3.65e-05	0.00120313	0.00023698	5.47e-05	0.000255209	0.00160417
d__Bacteria; k__norank_d__Bacteria; p__Firmicutes; c__Clostridia; o__Lachnospirales; f__Lachnospiraceae; g__Anaerostipes	0.000273438	0.00145834	9.11e-05	1.82e-05	1.82e-05	0.000218751	0	0	0.0120131	0.00435678	0.000437501	1.82e-05	0	0	0	1.82e-05	0	0.000218751
d__Bacteria; k__norank_d__Bacteria; p__Firmicutes; c__Clostridia; o__Lachnospirales; f__Lachnospiraceae; g__Oribacterium	0.000164063	9.11e-05	0.011211	0.000820315	0	0	0	0	7.29e-05	0	1.82e-05	0	0	3.65e-05	0	0.00125782	0.000619793	0.000437501
others	0.0614871	0.0807007	0.0692163	0.0474324	0.0613231	0.0448074	0.0591903	0.0570392	0.0480704	0.0897242	0.05631	0.0284193	0.0732085	0.0908726	0.0827971	0.0630184	0.0378438	0.0657163

## Sheet: Fig 3E 
OTU ID	Ctrl1	Ctrl2	Ctrl3	Ctrl4	Ctrl5	Ctrl6	AA1	AA2	AA3	AA4	AA5	AA6
Romboutsia	0.025211	0.0219662	0.00151302	0.00659898	0.00169532	0.00240626	0.0351095	0.0364949	0.0300235	0.145834	0.120714	0.0207631
norank_f__norank_o__Clostridia_UCG-014	0.0491095	0.0210547	0.106149	0.0371694	0.065133	0.0500939	0.0261954	0.0193777	0.0124688	0.0425652	0.0561824	0.00840367
Blautia	0.00133073	0.000729169	0.0125235	0.00154948	9.11461e-05	0.00125782	0.000109375	0.000127604	0.000492189	0.00198698	0.00437501	0.000565106
NK4A214_group	0.0154037	0.00271615	0.00732814	0.00583335	0.0084219	0.00926044	0.00364584	0.00559637	0.00534116	0.00900523	0.00238803	0.00266147
Christensenellaceae_R-7_group	0.0244818	0.00218751	0.00565106	0.00802085	0.00568751	0.00698179	0.00317188	0.00178646	0.00242449	0.0057422	0.00304428	0.0028073
Colidextribacter	0.00435678	0.00871356	0.0140183	0.00940627	0.00690887	0.0036823	0.00171355	0.00672658	0.0031172	0.00408334	0.0029349	0.0016224
Allobaculum	0.000510418	5.46876e-05	0.000145834	3.64584e-05	0	0	1.82292e-05	0	0.00302605	0.00856773	0.0107735	5.46876e-05

## Sheet: Fig 3F-G
taxon	mean	group	lda	pvalue
p__Firmicutes.c__Clostridia	5.49191			-
p__Elusimicrobiota	3.33081			-
p__Firmicutes.c__Clostridia.o__Lachnospirales.f__Defluviitaleaceae	2.29553			-
p__Proteobacteria.c__Gammaproteobacteria.o__Burkholderiales.f__Sutterellaceae.g__Sutterella	2.19862			-
p__Proteobacteria.c__Gammaproteobacteria.o__Pseudomonadales.f__Moraxellaceae.g__Acinetobacter	0			-
p__Firmicutes.c__Clostridia.o__Eubacteriales	2.41204			-
p__Bacteroidota.c__Bacteroidia.o__Bacteroidales.f__Marinifilaceae	2.58983			-
p__Actinobacteriota.c__Actinobacteria.o__Micrococcales.f__Brevibacteriaceae.g__Brevibacterium	1.08468			-
p__Cyanobacteria.c__Vampirivibrionia	3.08468			-
p__Firmicutes.c__Clostridia.o__Lachnospirales.f__Lachnospiraceae.g__Acetitomaculum	2.27501			-
p__Actinobacteriota.c__Actinobacteria.o__Pseudonocardiales	0.959738			-
p__Firmicutes.c__Clostridia.o__Lachnospirales.f__Lachnospiraceae.g__Butyrivibrio	3.0141			0.0165298
p__Firmicutes.c__Clostridia.o__unclassified_c__Clostridia.f__unclassified_c__Clostridia	2.75446			-
p__Bacteroidota.c__Bacteroidia.o__Bacteroidales.f__Prevotellaceae.g__Prevotellaceae_UCG-001	3.10998			-
p__Firmicutes.c__unclassified_p__Firmicutes.o__unclassified_p__Firmicutes	3.17722			0.0445514
p__Deferribacterota.c__Deferribacteres.o__Deferribacterales.f__Deferribacteraceae.g__Mucispirillum	0.482617			-
p__Bacteroidota.c__Bacteroidia.o__Bacteroidales.f__Muribaculaceae.g__unclassified_f__Muribaculaceae	0.959738			-
p__Patescibacteria.c__Saccharimonadia.o__Saccharimonadales.f__Saccharimonadaceae	2.84434			-
p__Firmicutes.c__Clostridia.o__norank_c__Clostridia.f__Hungateiclostridiaceae.g__Ruminiclostridium	1.68674			-
p__unclassified_k__norank_d__Bacteria	2.21501			-
p__Firmicutes.c__Negativicutes	4.04072			-
p__Firmicutes.c__Clostridia.o__Lachnospirales.f__Lachnospiraceae.g__Acetatifactor	0.959738			-
p__Firmicutes.c__Clostridia.o__Oscillospirales.f__unclassified_o__Oscillospirales	2.60647	RSG	3.09702	0.035466
p__Firmicutes.c__Clostridia.o__Oscillospirales	4.9742	Ctrl	4.24288	0.0111415
p__Fusobacteriota.c__Fusobacteriia.o__Fusobacteriales.f__Fusobacteriaceae	0.482617			-
p__Firmicutes.c__Bacilli.o__Erysipelotrichales.f__Erysipelotrichaceae.g__Dubosiella	3.35883			-
p__Bacteroidota.c__Bacteroidia.o__Flavobacteriales.f__Flavobacteriaceae	1.38571			-
p__Firmicutes.c__Clostridia.o__Oscillospirales.f__Ruminococcaceae.g__unclassified_f__Ruminococcaceae	3.14063			-
p__Firmicutes.c__Bacilli.o__Erysipelotrichales.f__Erysipelatoclostridiaceae	3.91205	RSG	3.53206	0.00968258
p__Firmicutes.c__Clostridia.o__Lachnospirales.f__Lachnospiraceae.g__Lachnospiraceae_FCS020_group	1.88056	RSG	3.39822	0.0496101
p__Firmicutes.c__Clostridia.o__Lachnospirales.f__Lachnospiraceae.g__Ruminococcus_gauvreauii_group	2.60972			0.00802112
p__Bacteroidota.c__Bacteroidia.o__Bacteroidales.f__Prevotellaceae	4.70036			-
p__Firmicutes.c__Negativicutes.o__Acidaminococcales	4.03771			-
p__Proteobacteria.c__Gammaproteobacteria.o__Enterobacterales	3.14726			-
p__Desulfobacterota.c__Desulfovibrionia.o__Desulfovibrionales.f__Desulfovibrionaceae.g__Desulfovibrio	1.80484			-
p__Firmicutes.c__Bacilli.o__Lactobacillales.f__Aerococcaceae.g__Dolosicoccus	1.62874	AA	3.67077	0.00407532
p__Firmicutes.c__Clostridia.o__Lachnospirales.f__Lachnospiraceae.g__unclassified_f__Lachnospiraceae	4.53214			-
p__Bacteroidota.c__Bacteroidia.o__unclassified_c__Bacteroidia	0.783647			-
p__unclassified_k__norank_d__Bacteria.c__unclassified_k__norank_d__Bacteria.o__unclassified_k__norank_d__Bacteria.f__unclassified_k__norank_d__Bacteria.g__unclassified_k__norank_d__Bacteria	2.21501			-
p__Deferribacterota	0.482617			-
p__Firmicutes.c__Clostridia.o__Peptostreptococcales-Tissierellales.f__Peptostreptococcaceae.g__Romboutsia	4.90864	RSG	4.53968	0.0106323
p__Actinobacteriota.c__Actinobacteria.o__Micrococcales.f__Microbacteriaceae.g__Microbacterium	0.783647			-
p__Bacteroidota.c__Bacteroidia.o__Bacteroidales.f__Prevotellaceae.g__Alloprevotella	3.37471			-
p__Firmicutes.c__Clostridia.o__Lachnospirales.f__Lachnospiraceae.g__Roseburia	3.63582			-
p__Bacteroidota.c__Bacteroidia	5.19928			-
p__Firmicutes.c__Clostridia.o__Oscillospirales.f__Eubacterium_coprostanoligenes_group.g__norank_f__Eubacterium_coprostanoligenes_group	4.078			-
p__Firmicutes.c__Clostridia.o__Clostridia_UCG-014.f__norank_o__Clostridia_UCG-014	4.73866	Ctrl	4.20539	0.046959
p__Actinobacteriota.c__Actinobacteria.o__Micrococcales	2.59321			-
p__Elusimicrobiota.c__Elusimicrobia.o__Elusimicrobiales.f__Elusimicrobiaceae	3.33081			-
p__Firmicutes.c__Clostridia.o__Peptococcales	3.21662			-
p__Firmicutes.c__Clostridia.o__Oscillospirales.f__Oscillospiraceae.g__Pseudoflavonifractor	0			-
p__Patescibacteria.c__Saccharimonadia.o__Saccharimonadales.f__Saccharimonadaceae.g__Candidatus_Saccharimonas	2.84434			-
p__Firmicutes.c__Bacilli.o__Staphylococcales.f__Staphylococcaceae	2.31513			-
p__Firmicutes.c__Clostridia.o__Lachnospirales.f__Lachnospiraceae.g__Oribacterium	3.31128			-
p__Firmicutes.c__Bacilli.o__Lactobacillales.f__Aerococcaceae.g__Ignavigranum	1.80484			-
p__Firmicutes.c__Bacilli.o__Erysipelotrichales.f__Erysipelatoclostridiaceae.g__unclassified_f__Erysipelatoclostridiaceae	2.19019			0.0474085
p__Firmicutes.c__Clostridia.o__Peptostreptococcales-Tissierellales	4.92713	RSG	4.54735	0.00812455
p__Firmicutes.c__Negativicutes.o__Veillonellales-Selenomonadales	2.11609			-
p__Proteobacteria.c__Gammaproteobacteria.o__Enterobacterales.f__Morganellaceae	1.38571			-
p__Desulfobacterota.c__Desulfovibrionia	3.15748			-
p__Firmicutes.c__Clostridia.o__Caldicoprobacterales	1.08468			-
p__Actinobacteriota.c__Actinobacteria	3.57848			-
p__Firmicutes.c__Bacilli.o__Lactobacillales.f__unclassified_o__Lactobacillales	1.78365			-
p__Firmicutes.c__Clostridia.o__Caldicoprobacterales.f__Caldicoprobacteraceae	1.08468			-
p__Firmicutes.c__Clostridia.o__Lachnospirales.f__Lachnospiraceae.g__Lachnospiraceae_UCG-001	2.6225			-
p__Proteobacteria.c__Alphaproteobacteria.o__Rhizobiales.f__Rhizobiaceae	0.783647			-
p__Firmicutes.c__Clostridia.o__Lachnospirales.f__Lachnospiraceae.g__Lachnospiraceae_UCG-006	2.81303			-
p__Proteobacteria.c__Gammaproteobacteria.o__Enterobacterales.f__Morganellaceae.g__Proteus	1.38571			-
p__Verrucomicrobiota.c__Verrucomicrobiae.o__Verrucomicrobiales	2.9405			-
p__Firmicutes.c__Negativicutes.o__Acidaminococcales.f__Acidaminococcaceae.g__Phascolarctobacterium	4.03771			-
p__Actinobacteriota.c__Actinobacteria.o__Corynebacteriales.f__Corynebacteriaceae	2.66446			-
p__Firmicutes.c__Clostridia.o__Oscillospirales.f__Ruminococcaceae.g__Eubacterium_siraeum_group	3.83073			-
p__Fusobacteriota.c__Fusobacteriia.o__Fusobacteriales	0.482617			-
p__Bacteroidota.c__Bacteroidia.o__Bacteroidales.f__Muribaculaceae	5.06663			-
p__Firmicutes.c__Clostridia.o__Peptostreptococcales-Tissierellales.f__Anaerovoracaceae.g__Family_XIII_UCG-001	2.29553			-
p__Firmicutes.c__Clostridia.o__Oscillospirales.f__Ruminococcaceae	4.52535	Ctrl	3.89541	0.0183156
p__Bacteroidota.c__Bacteroidia.o__Bacteroidales.f__unclassified_o__Bacteroidales.g__unclassified_o__Bacteroidales	1.86283			-
p__Firmicutes.c__Bacilli.o__Exiguobacterales.f__Exiguobacteraceae.g__Exiguobacterium	0.783647			-
p__Firmicutes.c__Bacilli.o__Bacillales.f__Bacillaceae.g__Bacillus	0.482617			-
p__Verrucomicrobiota	2.9405			-
p__Firmicutes.c__Clostridia.o__Christensenellales.f__Christensenellaceae.g__norank_f__Christensenellaceae	1.89759			-
p__Actinobacteriota.c__Coriobacteriia.o__Coriobacteriales	4.03064			-
p__Firmicutes.c__Bacilli.o__Acholeplasmatales	2.07368			-
p__Firmicutes.c__Clostridia.o__Lachnospirales.f__Lachnospiraceae.g__Eisenbergiella	2.00113			-
p__Firmicutes.c__Clostridia.o__Lachnospirales.f__Lachnospiraceae.g__Tyzzerella	1.71307			-
p__Firmicutes.c__Negativicutes.o__Veillonellales-Selenomonadales.f__Veillonellaceae.g__Veillonella	2.11609			-
p__Firmicutes.c__Clostridia.o__Oscillospirales.f__Ruminococcaceae.g__Negativibacillus	1.95974			-
p__Firmicutes.c__Clostridia.o__Oscillospirales.f__Butyricicoccaceae.g__UCG-009	2.51604			-
p__Firmicutes.c__Clostridia.o__Oscillospirales.f__Ruminococcaceae.g__Subdoligranulum	2.07368			-
p__Bacteroidota.c__Bacteroidia.o__Bacteroidales.f__Prevotellaceae.g__unclassified_f__Prevotellaceae	2.30216	Ctrl	3.00984	0.0472982
p__Elusimicrobiota.c__Elusimicrobia.o__Elusimicrobiales	3.33081			-
p__Firmicutes.c__Bacilli.o__Staphylococcales.f__Staphylococcaceae.g__Nosocomiicoccus	1.98777			-
p__Firmicutes.c__Clostridia.o__Oscillospirales.f__Oscillospiraceae.g__Flavonifractor	0.783647			-
p__Firmicutes.c__Clostridia.o__Lachnospirales.f__unclassified_o__Lachnospirales.g__unclassified_o__Lachnospirales	0			-
p__Firmicutes.c__Clostridia.o__Lachnospirales.f__Lachnospiraceae.g__Tuzzerella	2.30869			-
p__Firmicutes.c__Clostridia.o__Lachnospirales.f__Lachnospiraceae.g__Bacteroides_pectinophilus_group	2.26077			-
p__Firmicutes.c__Clostridia.o__Oscillospirales.f__Ruminococcaceae.g__Phocea	0			-
p__Firmicutes.c__Negativicutes.o__Veillonellales-Selenomonadales.f__Veillonellaceae	2.11609			-
p__Firmicutes.c__Clostridia.o__Oscillospirales.f__Oscillospiraceae.g__UCG-007	1.88056			-
p__Firmicutes.c__Clostridia.o__Oscillospirales.f__Oscillospiraceae.g__UCG-005	4.46134			-
p__Spirochaetota.c__Brachyspirae.o__Brachyspirales	1.43686			-
p__Firmicutes.c__Bacilli.o__Staphylococcales.f__Staphylococcaceae.g__Jeotgalicoccus	1.73789	AA	3.01821	0.0286099
p__Firmicutes.c__Clostridia.o__Oscillospirales.f__Oscillospiraceae.g__UCG-002	0.959738			-
p__Actinobacteriota.c__Actinobacteria.o__Corynebacteriales.f__Corynebacteriaceae.g__Corynebacterium	2.66446			-
p__Firmicutes.c__Bacilli.o__Erysipelotrichales.f__norank_o__Erysipelotrichales.g__norank_f__norank_o__Erysipelotrichales	0			-
p__unclassified_k__norank_d__Bacteria.c__unclassified_k__norank_d__Bacteria.o__unclassified_k__norank_d__Bacteria	2.21501			-
p__Proteobacteria.c__Alphaproteobacteria.o__Rhizobiales	0.783647			-
p__Firmicutes.c__Clostridia.o__Lachnospirales.f__Lachnospiraceae.g__Lachnospiraceae_NK4A136_group	4.13292			-
p__Firmicutes.c__Clostridia.o__Christensenellales.f__Christensenellaceae.g__unclassified_f__Christensenellaceae	0.482617			-
p__Firmicutes.c__Clostridia.o__Oscillospirales.f__norank_o__Oscillospirales	1.59656			-
p__Campilobacterota.c__Campylobacteria.o__Campylobacterales.f__Helicobacteraceae	3.30282			-
p__Bacteroidota.c__Bacteroidia.o__Bacteroidales.f__Prevotellaceae.g__Prevotellaceae_NK3B31_group	3.57953			-
p__Firmicutes.c__Clostridia.o__Peptostreptococcales-Tissierellales.f__Anaerovoracaceae.g__unclassified_f__Anaerovoracaceae	2.58299			-
p__Actinobacteriota.c__Actinobacteria.o__Actinomycetales.f__Actinomycetaceae.g__Actinomyces	1.95974			-
p__Firmicutes.c__Clostridia.o__Oscillospirales.f__UCG-010	2.89759			-
p__unclassified_k__norank_d__Bacteria.c__unclassified_k__norank_d__Bacteria	2.21501			-
p__Firmicutes.c__Clostridia.o__Oscillospirales.f__Oscillospiraceae.g__Oscillibacter	3.14063			0.0292416
p__Actinobacteriota.c__Actinobacteria.o__Bifidobacteriales.f__Bifidobacteriaceae	3.4608			-
p__Firmicutes.c__Clostridia.o__Oscillospirales.f__Clostridium_methylpentosum_group	1.26077			-
p__Cyanobacteria.c__Vampirivibrionia.o__Gastranaerophilales.f__norank_o__Gastranaerophilales.g__norank_f__norank_o__Gastranaerophilales	3.08468			-
p__Firmicutes.c__Bacilli.o__Staphylococcales.f__Staphylococcaceae.g__Staphylococcus	2.00113			-
p__Firmicutes.c__Bacilli.o__Lactobacillales.f__Carnobacteriaceae	2.10587			0.00534941
p__Actinobacteriota.c__Coriobacteriia.o__Coriobacteriales.f__Eggerthellaceae.g__norank_f__Eggerthellaceae	3.4525			-
p__Proteobacteria.c__Gammaproteobacteria.o__Enterobacterales.f__Morganellaceae.g__Morganella	0.482617			-
p__Proteobacteria.c__Alphaproteobacteria.o__Rickettsiales.f__Mitochondria	0.959738			-
p__Spirochaetota.c__Spirochaetia	3.16836			-
p__Firmicutes.c__Bacilli.o__Bacillales	0.482617			-
p__Actinobacteriota.c__Actinobacteria.o__Pseudonocardiales.f__Pseudonocardiaceae.g__Saccharopolyspora	0.959738			-
p__Firmicutes.c__Clostridia.o__norank_c__Clostridia.f__Hungateiclostridiaceae	1.68674			-
p__Actinobacteriota.c__Actinobacteria.o__Micrococcales.f__Micrococcaceae	2.5618			-
p__Firmicutes.c__Bacilli.o__Erysipelotrichales.f__Erysipelotrichaceae.g__unclassified_f__Erysipelotrichaceae	1.08468			-
p__Bacteroidota.c__Bacteroidia.o__Flavobacteriales.f__Flavobacteriaceae.g__norank_f__Flavobacteriaceae	1.38571			-
p__Proteobacteria.c__Gammaproteobacteria.o__Aeromonadales.f__Succinivibrionaceae	1.43686			-
p__Firmicutes.c__Clostridia.o__Oscillospirales.f__Ruminococcaceae.g__Candidatus_Soleaferrea	1.88056			-
p__Firmicutes.c__Clostridia.o__Monoglobales.f__Monoglobaceae.g__Monoglobus	3.6081			-
p__Firmicutes.c__Bacilli.o__Erysipelotrichales.f__Erysipelotrichaceae.g__Clostridium_innocuum_group	0			-
p__Bacteroidota.c__Bacteroidia.o__Bacteroidales.f__Marinifilaceae.g__Odoribacter	1.73789			-
p__Firmicutes.c__Clostridia.o__Lachnospirales.f__Lachnospiraceae.g__Lachnospiraceae_NC2004_group	1.5618			-
p__Firmicutes.c__Clostridia.o__norank_c__Clostridia.f__norank_o__norank_c__Clostridia.g__norank_f__norank_o__norank_c__Clostridia	2.6225			-
p__Firmicutes.c__Bacilli.o__Lactobacillales.f__unclassified_o__Lactobacillales.g__unclassified_o__Lactobacillales	1.78365			-
p__Bacteroidota.c__Bacteroidia.o__unclassified_c__Bacteroidia.f__unclassified_c__Bacteroidia	0.783647			-
p__Firmicutes.c__Clostridia.o__Clostridia_vadinBB60_group	2.64697			-
p__Firmicutes.c__Clostridia.o__Oscillospirales.f__Ruminococcaceae.g__norank_f__Ruminococcaceae	3.58057			-
p__Proteobacteria.c__Gammaproteobacteria.o__Enterobacterales.f__Enterobacteriaceae	3.14253			-
p__Firmicutes.c__Clostridia.o__Oscillospirales.f__Butyricicoccaceae.g__UCG-008	2.7001			-
p__Proteobacteria.c__Gammaproteobacteria.o__Pseudomonadales.f__Moraxellaceae	0			-
p__Proteobacteria.c__Alphaproteobacteria.o__Rhodospirillales.f__norank_o__Rhodospirillales.g__norank_f__norank_o__Rhodospirillales	0.959738			-
p__Proteobacteria.c__Gammaproteobacteria.o__Burkholderiales.f__Comamonadaceae	0.482617			-
p__Firmicutes.c__Clostridia.o__Clostridia_vadinBB60_group.f__norank_o__Clostridia_vadinBB60_group.g__norank_f__norank_o__Clostridia_vadinBB60_group	2.64697			-
p__Firmicutes.c__Clostridia.o__unclassified_c__Clostridia.f__unclassified_c__Clostridia.g__unclassified_c__Clostridia	2.75446			-
p__Actinobacteriota.c__Actinobacteria.o__Bifidobacteriales.f__Bifidobacteriaceae.g__Bifidobacterium	3.4608			-
p__Actinobacteriota.c__Actinobacteria.o__Corynebacteriales	2.66446			-
p__Firmicutes.c__Clostridia.o__Peptostreptococcales-Tissierellales.f__Anaerovoracaceae.g__Eubacterium_nodatum_group	2.35768			-
p__Verrucomicrobiota.c__Verrucomicrobiae.o__Verrucomicrobiales.f__Akkermansiaceae	2.9405			-
p__Proteobacteria.c__Alphaproteobacteria.o__Sphingomonadales	0.959738			-
p__Verrucomicrobiota.c__Verrucomicrobiae.o__Verrucomicrobiales.f__Akkermansiaceae.g__Akkermansia	2.9405			-
p__Firmicutes.c__Clostridia.o__Oscillospirales.f__Eubacterium_coprostanoligenes_group	4.078			-
p__Firmicutes.c__unclassified_p__Firmicutes	3.17722			0.0445514
p__Firmicutes.c__Bacilli.o__Bacillales.f__Bacillaceae	0.482617			-
p__Firmicutes.c__Clostridia.o__Christensenellales	4.01652	RSG	3.55946	0.014752
p__Firmicutes.c__Clostridia.o__Oscillospirales.f__Butyricicoccaceae.g__norank_f__Butyricicoccaceae	1.52401			-
p__Firmicutes.c__Bacilli.o__Erysipelotrichales.f__Erysipelotrichaceae.g__Faecalitalea	1.5618			-
p__Bacteroidota.c__Bacteroidia.o__Bacteroidales.f__Bacteroidaceae.g__Bacteroides	4.0074			-
p__Firmicutes.c__Bacilli.o__Lactobacillales.f__Carnobacteriaceae.g__Atopostipes	1.76137	AA	3.18373	0.00157098
p__Campilobacterota.c__Campylobacteria.o__Campylobacterales	3.30282			-
p__Firmicutes.c__Bacilli.o__Erysipelotrichales.f__Erysipelatoclostridiaceae.g__Erysipelotrichaceae_UCG-003	3.79691	RSG	3.42393	0.021998
p__Firmicutes.c__Clostridia.o__Oscillospirales.f__Oscillospiraceae.g__Oscillospira	0			-
p__Bacteroidota.c__Bacteroidia.o__Bacteroidales.f__Muribaculaceae.g__Muribaculum	2.17281			-
p__Firmicutes.c__Bacilli.o__Erysipelotrichales.f__Erysipelotrichaceae.g__Merdibacter	0			-
p__Firmicutes.c__Clostridia.o__Oscillospirales.f__Oscillospiraceae.g__Colidextribacter	3.93944	RSG	3.40104	0.00907933
p__Cyanobacteria.c__Cyanobacteriia.o__Chloroplast.f__norank_o__Chloroplast.g__norank_f__norank_o__Chloroplast	1.80484			-
p__Firmicutes.c__Clostridia.o__Peptostreptococcales-Tissierellales.f__Anaerovoracaceae.g__Family_XIII_AD3011_group	2.76817			-
p__Actinobacteriota.c__Coriobacteriia.o__Coriobacteriales.f__Coriobacteriaceae	2.40169			-
p__Firmicutes.c__Clostridia.o__Lachnospirales.f__Lachnospiraceae.g__Lachnoclostridium	3.37136			-
p__Proteobacteria.c__Gammaproteobacteria.o__Burkholderiales.f__Sutterellaceae.g__Parasutterella	2.86822			-
p__Firmicutes.c__Clostridia.o__Lachnospirales.f__Lachnospiraceae.g__A2	0.959738			-
p__Proteobacteria	3.41306			-
p__Cyanobacteria.c__Vampirivibrionia.o__Gastranaerophilales	3.08468			-
p__Firmicutes.c__Bacilli.o__Lactobacillales	5.77688			-
p__Firmicutes.c__Bacilli.o__Erysipelotrichales.f__Erysipelotrichaceae.g__Turicibacter	2.13583			-
p__Firmicutes.c__Bacilli.o__Erysipelotrichales.f__Erysipelatoclostridiaceae.g__Erysipelatoclostridium	3.11304			0.00867257
p__Firmicutes.c__Bacilli.o__Erysipelotrichales.f__Erysipelatoclostridiaceae.g__norank_f__Erysipelatoclostridiaceae	1.89759			-
p__Proteobacteria.c__Alphaproteobacteria.o__Rhizobiales.f__Rhizobiaceae.g__Allorhizobium-Neorhizobium-Pararhizobium-Rhizobium	0.783647			-
p__Actinobacteriota.c__Actinobacteria.o__Micrococcales.f__Microbacteriaceae	0.783647			-
p__Bacteroidota.c__Bacteroidia.o__Bacteroidales.f__Rikenellaceae.g__Alistipes	2.92822			-
p__Spirochaetota.c__Spirochaetia.o__Spirochaetales.f__Spirochaetaceae.g__Treponema	3.16656			-
p__Desulfobacterota	3.15748			-
p__Firmicutes.c__Clostridia.o__Lachnospirales.f__Lachnospiraceae.g__Lachnospiraceae_ND3007_group	2.30216			0.0475232
p__Proteobacteria.c__Alphaproteobacteria.o__Rhizobiales.f__Rhizobiaceae.g__Phyllobacterium	0.482617			-
p__Firmicutes.c__Bacilli.o__Exiguobacterales.f__Exiguobacteraceae	0.783647			-
p__Firmicutes.c__Negativicutes.o__Acidaminococcales.f__Acidaminococcaceae	4.03771			-
p__Deferribacterota.c__Deferribacteres	0.482617			-
p__Firmicutes.c__Bacilli.o__Lactobacillales.f__Carnobacteriaceae.g__Lacticigenium	0.482617			-
p__Bacteroidota.c__Bacteroidia.o__Bacteroidales.f__Tannerellaceae.g__Parabacteroides	3.23697			-
p__Firmicutes.c__Clostridia.o__Clostridiales.f__Clostridiaceae	3.5244			-
p__Firmicutes.c__Bacilli.o__Lactobacillales.f__Enterococcaceae.g__Enterococcus	2.38571			-
p__Actinobacteriota.c__Coriobacteriia.o__Coriobacteriales.f__Eggerthellaceae.g__Parvibacter	2.67014			-
p__Firmicutes.c__Clostridia.o__Lachnospirales.f__Lachnospiraceae.g__Eubacterium_hallii_group	1.5618			-
p__Firmicutes.c__Clostridia.o__Lachnospirales.f__Lachnospiraceae.g__ASF356	1.88056			-
p__Actinobacteriota.c__Coriobacteriia.o__Coriobacteriales.f__Coriobacteriaceae.g__Collinsella	2.40169			-
p__Firmicutes.c__Bacilli.o__Lactobacillales.f__Enterococcaceae.g__unclassified_f__Enterococcaceae	0.482617			-
p__Proteobacteria.c__Alphaproteobacteria.o__Rhodospirillales	0.959738			-
p__Firmicutes.c__Clostridia.o__Oscillospirales.f__Oscillospiraceae.g__Intestinimonas	3.37527			-
p__Actinobacteriota.c__Actinobacteria.o__Micrococcales.f__Dermabacteraceae	1.08468			-
p__Proteobacteria.c__Gammaproteobacteria.o__Burkholderiales.f__Sutterellaceae	2.95244			-
p__Firmicutes.c__Clostridia.o__Lachnospirales.f__unclassified_o__Lachnospirales	0			-
p__Firmicutes.c__Bacilli.o__Erysipelotrichales.f__Erysipelotrichaceae	3.90439	RSG	3.50159	0.0267858
p__Proteobacteria.c__Gammaproteobacteria.o__Burkholderiales.f__Comamonadaceae.g__unclassified_f__Comamonadaceae	0.482617			-
p__Firmicutes.c__Clostridia.o__Oscillospirales.f__Oscillospiraceae.g__UCG-003	2.5618			-
p__Patescibacteria.c__Saccharimonadia.o__Saccharimonadales	2.84434			-
p__Firmicutes.c__Clostridia.o__Eubacteriales.f__Anaerofustaceae	2.41204			-
p__Spirochaetota.c__Brachyspirae.o__Brachyspirales.f__Brachyspiraceae.g__Brachyspira	1.43686			-
p__Firmicutes.c__Bacilli.o__Exiguobacterales	0.783647			-
p__Firmicutes.c__Clostridia.o__Monoglobales.f__Monoglobaceae	3.6081			-
p__Cyanobacteria	3.1069			-
p__Deferribacterota.c__Deferribacteres.o__Deferribacterales.f__Deferribacteraceae	0.482617			-
p__Firmicutes.c__Clostridia.o__Caldicoprobacterales.f__Caldicoprobacteraceae.g__Caldicoprobacter	1.08468			-
p__Actinobacteriota.c__Coriobacteriia.o__Coriobacteriales.f__Coriobacteriales_Incertae_Sedis.g__norank_f__Coriobacteriales_Incertae_Sedis	1.38571			-
p__Firmicutes.c__Bacilli.o__Erysipelotrichales.f__Erysipelotrichaceae.g__Allobaculum	3.7403	RSG	3.41127	0.0375322
p__Proteobacteria.c__Gammaproteobacteria	3.41152			-
p__Firmicutes.c__Clostridia.o__Oscillospirales.f__Clostridium_methylpentosum_group.g__norank_f__Clostridium_methylpentosum_group	1.26077			-
p__Firmicutes.c__Clostridia.o__Lachnospirales.f__Lachnospiraceae.g__Frisingicoccus	1.88056			-
p__Firmicutes.c__unclassified_p__Firmicutes.o__unclassified_p__Firmicutes.f__unclassified_p__Firmicutes	3.17722			0.0445514
p__Firmicutes.c__Clostridia.o__Oscillospirales.f__Ruminococcaceae.g__Faecalibacterium	0.959738			-
p__Bacteroidota.c__Bacteroidia.o__Bacteroidales.f__Prevotellaceae.g__Prevotella	4.64212			-
p__Proteobacteria.c__Gammaproteobacteria.o__Pseudomonadales	0			-
p__Firmicutes.c__Clostridia.o__Lachnospirales.f__Lachnospiraceae.g__Eubacterium_ruminantium_group	2.36343			0.0201127
p__Firmicutes.c__Bacilli.o__Lactobacillales.f__Aerococcaceae	2.75908			-
p__Actinobacteriota.c__Coriobacteriia.o__Coriobacteriales.f__Eggerthellaceae	3.96219			-
p__Spirochaetota.c__Spirochaetia.o__Spirochaetales.f__Spirochaetaceae	3.16836			-
p__Firmicutes.c__Clostridia.o__Lachnospirales.f__Lachnospiraceae.g__Coprococcus	0			-
p__Firmicutes.c__Clostridia.o__Lachnospirales.f__Lachnospiraceae.g__Eubacterium_xylanophilum_group	3.8809			-
p__Firmicutes.c__Clostridia.o__Lachnospirales.f__Lachnospiraceae.g__Anaerostipes	3.44782			-
p__Firmicutes.c__Clostridia.o__Lachnospirales.f__Lachnospiraceae.g__Eubacterium_ventriosum_group	2.33995	Ctrl	3.0113	0.0440218
p__Firmicutes.c__Clostridia.o__Clostridia_vadinBB60_group.f__norank_o__Clostridia_vadinBB60_group	2.64697			-
p__Proteobacteria.c__Alphaproteobacteria.o__Rickettsiales	0.959738			-
p__Firmicutes.c__Clostridia.o__Oscillospirales.f__Ruminococcaceae.g__Ruminococcus	4.3284			-
p__Actinobacteriota	4.07078			-
p__Firmicutes.c__Clostridia.o__Oscillospirales.f__Ruminococcaceae.g__Anaerofilum	1.18159			-
p__Bacteroidota.c__Bacteroidia.o__Bacteroidales.f__Rikenellaceae.g__unclassified_f__Rikenellaceae	0.783647			-
p__Cyanobacteria.c__Cyanobacteriia	1.80484			-
p__Bacteroidota.c__Bacteroidia.o__Bacteroidales.f__Rikenellaceae	3.32833			-
p__Firmicutes.c__Clostridia.o__Peptostreptococcales-Tissierellales.f__Anaerovoracaceae.g__Eubacterium_brachy_group	2.79437			-
p__Firmicutes.c__Bacilli.o__unclassified_c__Bacilli.f__unclassified_c__Bacilli	1.91398			-
p__Verrucomicrobiota.c__Verrucomicrobiae	2.9405			-
p__Firmicutes.c__Clostridia.o__Peptococcales.f__Peptococcaceae.g__Peptococcus	1.76137			-
p__Firmicutes.c__Bacilli.o__unclassified_c__Bacilli.f__unclassified_c__Bacilli.g__unclassified_c__Bacilli	1.91398			-
p__Firmicutes.c__Clostridia.o__Peptostreptococcales-Tissierellales.f__Peptostreptococcaceae.g__unclassified_f__Peptostreptococcaceae	3.18848			0.0131237
p__Firmicutes.c__Clostridia.o__Lachnospirales.f__Lachnospiraceae.g__norank_f__Lachnospiraceae	3.5508			-
p__Bacteroidota.c__Bacteroidia.o__Flavobacteriales	1.38571			-
p__Actinobacteriota.c__Coriobacteriia.o__Coriobacteriales.f__norank_o__Coriobacteriales	2.94948			-
p__Firmicutes.c__Clostridia.o__Lachnospirales.f__Lachnospiraceae.g__Dorea	2.66159			0.00744812
p__Spirochaetota	3.17634			-
p__Actinobacteriota.c__Actinobacteria.o__Bifidobacteriales	3.4608			-
p__Proteobacteria.c__Gammaproteobacteria.o__Burkholderiales.f__Oxalobacteraceae.g__Herbaspirillum	0.482617			-
p__Firmicutes.c__Clostridia.o__Clostridia_UCG-014	4.73866	Ctrl	4.20539	0.046959
p__Firmicutes.c__Clostridia.o__Peptococcales.f__Peptococcaceae.g__norank_f__Peptococcaceae	3.20607			-
p__Actinobacteriota.c__Coriobacteriia.o__Coriobacteriales.f__Eggerthellaceae.g__Adlercreutzia	3.41357			-
p__Firmicutes.c__Bacilli.o__RF39	3.71789			-
p__Firmicutes.c__Clostridia.o__Peptococcales.f__Peptococcaceae	3.21662			-
p__Proteobacteria.c__Alphaproteobacteria	1.32771			-
p__Firmicutes.c__Clostridia.o__Peptostreptococcales-Tissierellales.f__unclassified_o__Peptostreptococcales-Tissierellales.g__unclassified_o__Peptostreptococcales-Tissierellales	0.482617			-
p__Cyanobacteria.c__Vampirivibrionia.o__Gastranaerophilales.f__norank_o__Gastranaerophilales	3.08468			-
p__Firmicutes.c__Clostridia.o__Lachnospirales.f__Lachnospiraceae.g__Eubacterium_oxidoreducens_group	1.52401	RSG	3.6022	0.043601
p__Firmicutes.c__Clostridia.o__Christensenellales.f__Christensenellaceae.g__Christensenellaceae_R-7_group	4.01473	RSG	3.5585	0.0178922
p__Firmicutes.c__Bacilli.o__Lactobacillales.f__Lactobacillaceae.g__Lactobacillus	5.77224			-
p__Firmicutes	5.91976			-
p__Firmicutes.c__Clostridia.o__Oscillospirales.f__Oscillospiraceae	4.78885	RSG	4.17312	0.0195326
p__Firmicutes.c__Clostridia.o__Clostridia_UCG-014.f__norank_o__Clostridia_UCG-014.g__norank_f__norank_o__Clostridia_UCG-014	4.73866	Ctrl	4.20539	0.046959
p__Desulfobacterota.c__Desulfovibrionia.o__Desulfovibrionales	3.15748			-
p__Firmicutes.c__Clostridia.o__Lachnospirales.f__Lachnospiraceae.g__Moryella	0			-
p__Spirochaetota.c__Brachyspirae	1.43686			-
p__Actinobacteriota.c__Coriobacteriia	4.03064			-
p__Firmicutes.c__Bacilli.o__Staphylococcales	2.37471			0.0408099
p__Firmicutes.c__Clostridia.o__Lachnospirales.f__Defluviitaleaceae.g__Defluviitaleaceae_UCG-011	2.29553			-
p__Spirochaetota.c__Brachyspirae.o__Brachyspirales.f__Brachyspiraceae	1.43686			-
p__Firmicutes.c__Bacilli.o__unclassified_c__Bacilli	1.91398			-
p__Actinobacteriota.c__Coriobacteriia.o__Coriobacteriales.f__Eggerthellaceae.g__DNF00809	2.43201			-
p__Campilobacterota.c__Campylobacteria	3.30282			-
p__Actinobacteriota.c__Actinobacteria.o__Micrococcales.f__Micrococcaceae.g__Rothia	2.5545			-
p__Bacteroidota.c__Bacteroidia.o__Bacteroidales.f__Bacteroidaceae	4.0074			-
p__Firmicutes.c__Clostridia.o__Peptostreptococcales-Tissierellales.f__Anaerovoracaceae	3.31767			-
p__Firmicutes.c__Clostridia.o__Oscillospirales.f__Butyricicoccaceae	2.96262			-
p__Firmicutes.c__Bacilli.o__Izemoplasmatales	0.959738			-
p__unclassified_k__norank_d__Bacteria.c__unclassified_k__norank_d__Bacteria.o__unclassified_k__norank_d__Bacteria.f__unclassified_k__norank_d__Bacteria	2.21501			-
p__Firmicutes.c__Clostridia.o__Oscillospirales.f__norank_o__Oscillospirales.g__Hydrogenoanaerobacterium	1.08468			-
p__Firmicutes.c__Clostridia.o__Lachnospirales.f__Lachnospiraceae.g__Lachnospira	2.62874			-
p__Firmicutes.c__Clostridia.o__Lachnospirales.f__Lachnospiraceae.g__Ruminococcus_torques_group	3.0954			-
p__Firmicutes.c__Bacilli.o__Lactobacillales.f__Aerococcaceae.g__Aerococcus	2.73059			-
p__Firmicutes.c__Bacilli.o__RF39.f__norank_o__RF39	3.71789			-
p__Firmicutes.c__Bacilli.o__Lactobacillales.f__Lactobacillaceae.g__unclassified_f__Lactobacillaceae	1.08468			-
p__Actinobacteriota.c__Actinobacteria.o__Micrococcales.f__Micrococcaceae.g__Kocuria	0.959738			-
p__Actinobacteriota.c__Actinobacteria.o__Actinomycetales	1.95974			-
p__Firmicutes.c__unclassified_p__Firmicutes.o__unclassified_p__Firmicutes.f__unclassified_p__Firmicutes.g__unclassified_p__Firmicutes	3.17722			0.0445514
p__Firmicutes.c__Bacilli.o__Erysipelotrichales.f__Erysipelotrichaceae.g__Faecalibaculum	2.55816			-
p__Actinobacteriota.c__Coriobacteriia.o__Coriobacteriales.f__Eggerthellaceae.g__unclassified_f__Eggerthellaceae	2.79437			-
p__Proteobacteria.c__Alphaproteobacteria.o__Sphingomonadales.f__Sphingomonadaceae.g__Sphingomonas	0.959738			-
p__Firmicutes.c__Clostridia.o__Peptostreptococcales-Tissierellales.f__Anaerovoracaceae.g__Anaerovorax	2.35768			-
p__Proteobacteria.c__Alphaproteobacteria.o__Rhodospirillales.f__norank_o__Rhodospirillales	0.959738			-
p__Actinobacteriota.c__Actinobacteria.o__Actinomycetales.f__Actinomycetaceae	1.95974			-
p__Firmicutes.c__Clostridia.o__Oscillospirales.f__Oscillospiraceae.g__NK4A214_group	4.02928	RSG	3.44416	0.0321097
p__Actinobacteriota.c__Coriobacteriia.o__Coriobacteriales.f__unclassified_o__Coriobacteriales	2.48262			-
p__Firmicutes.c__Clostridia.o__Oscillospirales.f__Ruminococcaceae.g__Caproiciproducens	0			-
p__Firmicutes.c__Clostridia.o__Lachnospirales.f__Lachnospiraceae.g__GCA-900066755	0			-
p__Campilobacterota.c__Campylobacteria.o__Campylobacterales.f__Helicobacteraceae.g__Helicobacter	3.3015			-
p__Firmicutes.c__Bacilli.o__Lactobacillales.f__Aerococcaceae.g__Facklamia	1.84434			-
p__Firmicutes.c__Bacilli.o__Mycoplasmatales.f__Mycoplasmataceae	0.482617			-
p__Proteobacteria.c__Gammaproteobacteria.o__Enterobacterales.f__Enterobacteriaceae.g__Klebsiella	1.80484			-
p__Actinobacteriota.c__Coriobacteriia.o__Coriobacteriales.f__Coriobacteriales_Incertae_Sedis	1.38571			-
p__Proteobacteria.c__Gammaproteobacteria.o__Pasteurellales.f__Pasteurellaceae	2.97117			-
p__Actinobacteriota.c__Coriobacteriia.o__Coriobacteriales.f__unclassified_o__Coriobacteriales.g__unclassified_o__Coriobacteriales	2.48262			-
p__Actinobacteriota.c__Coriobacteriia.o__Coriobacteriales.f__norank_o__Coriobacteriales.g__norank_f__norank_o__Coriobacteriales	2.94948			-
p__Firmicutes.c__Clostridia.o__Oscillospirales.f__Butyricicoccaceae.g__Butyricicoccus	1.95974			-
p__Firmicutes.c__Bacilli.o__Erysipelotrichales.f__norank_o__Erysipelotrichales	0			-
p__Firmicutes.c__Bacilli.o__Staphylococcales.f__Gemellaceae.g__Gemella	1.78365	AA	3.22602	0.0488007
p__Fusobacteriota	0.482617			-
p__Firmicutes.c__Bacilli.o__Lactobacillales.f__Lactobacillaceae	5.77225			-
p__Bacteroidota	5.19928			-
p__Cyanobacteria.c__Cyanobacteriia.o__Chloroplast	1.80484			-
p__Firmicutes.c__Bacilli.o__Acholeplasmatales.f__Acholeplasmataceae	2.07368			-
p__Firmicutes.c__Clostridia.o__Lachnospirales.f__Lachnospiraceae.g__Blautia	4.56382	RSG	4.25485	0.00706066
p__Firmicutes.c__Clostridia.o__norank_c__Clostridia	2.67014			0.0117719
p__Spirochaetota.c__Spirochaetia.o__Spirochaetales.f__Spirochaetaceae.g__Sphaerochaeta	1.26077			-
p__Firmicutes.c__Clostridia.o__Oscillospirales.f__Ruminococcaceae.g__Harryflintia	2.19019			-
p__Actinobacteriota.c__Coriobacteriia.o__Coriobacteriales.f__Atopobiaceae	2.57252			-
p__Proteobacteria.c__Gammaproteobacteria.o__Burkholderiales	2.95244			-
p__Cyanobacteria.c__Cyanobacteriia.o__Chloroplast.f__norank_o__Chloroplast	1.80484			-
p__Proteobacteria.c__Alphaproteobacteria.o__Rhizobiales.f__Xanthobacteraceae.g__Bradyrhizobium	0			-
p__Desulfobacterota.c__Desulfovibrionia.o__Desulfovibrionales.f__Desulfovibrionaceae.g__norank_f__Desulfovibrionaceae	3.14063			-
p__Firmicutes.c__Clostridia.o__Lachnospirales.f__Lachnospiraceae	4.963			-
p__Firmicutes.c__Clostridia.o__unclassified_c__Clostridia	2.75446			-
p__Firmicutes.c__Clostridia.o__Clostridiales.f__Clostridiaceae.g__Candidatus_Arthromitus	1.62874			-
p__Firmicutes.c__Clostridia.o__Oscillospirales.f__Oscillospiraceae.g__norank_f__Oscillospiraceae	3.75931			-
p__Firmicutes.c__Clostridia.o__Lachnospirales.f__Lachnospiraceae.g__GCA-900066575	2.19019			-
p__Actinobacteriota.c__Coriobacteriia.o__Coriobacteriales.f__Eggerthellaceae.g__Enterorhabdus	3.40117			-
p__Actinobacteriota.c__Actinobacteria.o__Micrococcales.f__Brevibacteriaceae	1.08468			-
p__Firmicutes.c__Bacilli.o__Lactobacillales.f__Enterococcaceae	2.3911			-
p__Proteobacteria.c__Gammaproteobacteria.o__Burkholderiales.f__Burkholderiaceae.g__Burkholderia-Caballeronia-Paraburkholderia	0.959738			-
p__Bacteroidota.c__Bacteroidia.o__unclassified_c__Bacteroidia.f__unclassified_c__Bacteroidia.g__unclassified_c__Bacteroidia	0.783647			-
p__Firmicutes.c__Bacilli.o__Lactobacillales.f__Streptococcaceae	3.73789			-
p__Firmicutes.c__Clostridia.o__Clostridiales	3.5244			-
p__Bacteroidota.c__Bacteroidia.o__Bacteroidales.f__Marinifilaceae.g__Butyricimonas	2.52401			-
p__Firmicutes.c__Bacilli.o__Mycoplasmatales	0.482617			-
p__Proteobacteria.c__Gammaproteobacteria.o__Burkholderiales.f__Burkholderiaceae	0.959738			-
p__Bacteroidota.c__Bacteroidia.o__Bacteroidales.f__Tannerellaceae	3.23697			-
p__Firmicutes.c__Bacilli.o__Erysipelotrichales.f__Erysipelotrichaceae.g__Holdemania	1.62874			-
p__Firmicutes.c__Clostridia.o__Lachnospirales.f__Lachnospiraceae.g__Lachnospiraceae_UCG-010	1.38571			-
p__Fusobacteriota.c__Fusobacteriia	0.482617			-
p__Firmicutes.c__Bacilli.o__Erysipelotrichales	4.20926	RSG	3.7889	0.0321097
p__Firmicutes.c__Clostridia.o__Clostridiales.f__Clostridiaceae.g__Clostridium_sensu_stricto_1	3.52401			-
p__Firmicutes.c__Clostridia.o__Peptostreptococcales-Tissierellales.f__unclassified_o__Peptostreptococcales-Tissierellales	0.482617			-
p__Firmicutes.c__Clostridia.o__Lachnospirales.f__Lachnospiraceae.g__Sellimonas	1.97398			-
p__Firmicutes.c__Clostridia.o__Oscillospirales.f__Oscillospiraceae.g__Papillibacter	2.30216			-
p__Campilobacterota.c__Campylobacteria.o__Campylobacterales.f__Helicobacteraceae.g__unclassified_f__Helicobacteraceae	0.783647			-
p__Firmicutes.c__Bacilli.o__RF39.f__norank_o__RF39.g__norank_f__norank_o__RF39	3.71789			-
p__Deferribacterota.c__Deferribacteres.o__Deferribacterales	0.482617			-
p__Elusimicrobiota.c__Elusimicrobia	3.33081			-
p__Firmicutes.c__Clostridia.o__Monoglobales	3.6081			-
p__Proteobacteria.c__Gammaproteobacteria.o__Aeromonadales	1.43686			-
p__Firmicutes.c__Bacilli.o__Erysipelotrichales.f__Erysipelatoclostridiaceae.g__Candidatus_Stoquefichus	2.56898			-
p__Firmicutes.c__Clostridia.o__Lachnospirales.f__Lachnospiraceae.g__Marvinbryantia	3.11203			0.00968258
p__Elusimicrobiota.c__Elusimicrobia.o__Elusimicrobiales.f__Elusimicrobiaceae.g__Elusimicrobium	3.33081			-
p__Firmicutes.c__Clostridia.o__Oscillospirales.f__Ruminococcaceae.g__Fournierella	0.959738			-
p__Firmicutes.c__Clostridia.o__Oscillospirales.f__Ruminococcaceae.g__Anaerotruncus	2.0954			-
p__Firmicutes.c__Clostridia.o__Oscillospirales.f__Ruminococcaceae.g__Pygmaiobacter	2.22298			-
p__Firmicutes.c__Clostridia.o__Christensenellales.f__Christensenellaceae.g__Christensenella	0.959738			-
p__Firmicutes.c__Clostridia.o__norank_c__Clostridia.f__norank_o__norank_c__Clostridia	2.6225			-
p__Bacteroidota.c__Bacteroidia.o__Bacteroidales.f__unclassified_o__Bacteroidales	1.86283			-
p__Firmicutes.c__Bacilli.o__Mycoplasmatales.f__Mycoplasmataceae.g__Mycoplasma	0.482617			-
p__Spirochaetota.c__Spirochaetia.o__Spirochaetales	3.16836			-
p__Proteobacteria.c__Alphaproteobacteria.o__Rhizobiales.f__Xanthobacteraceae	0			-
p__Firmicutes.c__Bacilli.o__Lactobacillales.f__Aerococcaceae.g__Globicatella	1.48262			-
p__Bacteroidota.c__Bacteroidia.o__Bacteroidales.f__Rikenellaceae.g__Rikenellaceae_RC9_gut_group	3.10793			-
p__Firmicutes.c__Bacilli.o__Erysipelotrichales.f__Erysipelotrichaceae.g__norank_f__Erysipelotrichaceae	3.02792			-
p__Patescibacteria.c__Saccharimonadia	2.84434			-
p__Proteobacteria.c__Gammaproteobacteria.o__Pasteurellales.f__Pasteurellaceae.g__Rodentibacter	2.97117			-
p__Firmicutes.c__Clostridia.o__Lachnospirales.f__Lachnospiraceae.g__Fusicatenibacter	2.29553			-
p__Firmicutes.c__Clostridia.o__Oscillospirales.f__norank_o__Oscillospirales.g__norank_f__norank_o__Oscillospirales	1.5618			-
p__Firmicutes.c__Clostridia.o__Eubacteriales.f__Anaerofustaceae.g__Anaerofustis	2.41204			-
p__Firmicutes.c__Clostridia.o__Peptostreptococcales-Tissierellales.f__Peptostreptococcaceae	4.91683	RSG	4.54769	0.0109478
p__Actinobacteriota.c__Coriobacteriia.o__Coriobacteriales.f__Atopobiaceae.g__Coriobacteriaceae_UCG-002	2.57252			-
p__Firmicutes.c__Bacilli.o__Lactobacillales.f__Streptococcaceae.g__Streptococcus	3.73789			-
p__Proteobacteria.c__Gammaproteobacteria.o__Enterobacterales.f__Enterobacteriaceae.g__Escherichia-Shigella	3.1221			-
p__Firmicutes.c__Bacilli.o__Izemoplasmatales.f__norank_o__Izemoplasmatales.g__norank_f__norank_o__Izemoplasmatales	0.959738			-
p__Proteobacteria.c__Alphaproteobacteria.o__Rickettsiales.f__Mitochondria.g__norank_f__Mitochondria	0.959738			-
p__Bacteroidota.c__Bacteroidia.o__Bacteroidales.f__Barnesiellaceae.g__Barnesiella	2.03892			0.0107592
p__Proteobacteria.c__Alphaproteobacteria.o__Sphingomonadales.f__Sphingomonadaceae	0.959738			-
p__Firmicutes.c__Clostridia.o__Christensenellales.f__Christensenellaceae	4.01652	RSG	3.55946	0.014752
p__Proteobacteria.c__Gammaproteobacteria.o__Aeromonadales.f__Succinivibrionaceae.g__Anaerobiospirillum	1.43686			-
p__Firmicutes.c__Bacilli.o__Izemoplasmatales.f__norank_o__Izemoplasmatales	0.959738			-
p__Actinobacteriota.c__Actinobacteria.o__Micrococcales.f__Dermabacteraceae.g__Brachybacterium	1.08468			-
p__Bacteroidota.c__Bacteroidia.o__Bacteroidales.f__Barnesiellaceae	2.03892			0.0107592
p__Campilobacterota	3.30282			-
p__Firmicutes.c__Bacilli.o__Acholeplasmatales.f__Acholeplasmataceae.g__Anaeroplasma	2.07368			-
p__Actinobacteriota.c__Actinobacteria.o__Pseudonocardiales.f__Pseudonocardiaceae	0.959738			-
p__Firmicutes.c__Clostridia.o__Oscillospirales.f__Ruminococcaceae.g__Paludicola	1.92977			-
p__Firmicutes.c__Clostridia.o__Lachnospirales	4.96359			-
p__Firmicutes.c__Clostridia.o__Oscillospirales.f__Ruminococcaceae.g__UBA1819	2.27501			-
p__Patescibacteria	2.84434			-
p__Desulfobacterota.c__Desulfovibrionia.o__Desulfovibrionales.f__Desulfovibrionaceae	3.15748			-
p__Fusobacteriota.c__Fusobacteriia.o__Fusobacteriales.f__Fusobacteriaceae.g__Fusobacterium	0.482617			-
p__Firmicutes.c__Clostridia.o__Oscillospirales.f__Oscillospiraceae.g__unclassified_f__Oscillospiraceae	3.62344			-
p__Firmicutes.c__Bacilli.o__Lactobacillales.f__Carnobacteriaceae.g__norank_f__Carnobacteriaceae	1.84434	AA	3.1565	0.0298651
p__Desulfobacterota.c__Desulfovibrionia.o__Desulfovibrionales.f__Desulfovibrionaceae.g__Bilophila	0.959738			-
p__Bacteroidota.c__Bacteroidia.o__Bacteroidales.f__Muribaculaceae.g__norank_f__Muribaculaceae	5.06629			-
p__Proteobacteria.c__Gammaproteobacteria.o__Pasteurellales	2.97117			-
p__Firmicutes.c__Clostridia.o__Lachnospirales.f__Lachnospiraceae.g__Lachnospiraceae_AC2044_group	0.959738			-
p__Bacteroidota.c__Bacteroidia.o__Bacteroidales	5.1992			-
p__Firmicutes.c__Bacilli.o__Staphylococcales.f__Gemellaceae	1.78365	AA	3.22561	0.0488007
p__Proteobacteria.c__Gammaproteobacteria.o__Burkholderiales.f__Oxalobacteraceae	0.482617			-
p__Firmicutes.c__Bacilli	5.78588			-
p__Firmicutes.c__Clostridia.o__Oscillospirales.f__UCG-010.g__norank_f__UCG-010	2.89759			-
p__Firmicutes.c__Clostridia.o__Oscillospirales.f__unclassified_o__Oscillospirales.g__unclassified_o__Oscillospirales	2.60647	RSG	3.09702	0.035466

[truncated: 21 more sheets: Fig 4A-C , Fig 5, Fig 6 , Fig 7B, Fig 7C, Fig 7E, Fig 7G, Fig 7H-I, Fig 8B, Fig 8C, Fig 9B-C, Fig 9E, Fig 9F-G, Fig 10A-B, Fig 10C , Fig 10D, Fig 10 E, Fig 10 F-G, Fig 11 A-C, Fig 12  …]
